# Supplementary material for: Proanthocyanidins inhibit CYP1B1 through mixed-type kinetics and stable binding in molecular dynamics simulations
Source: Sci Rep. 2025 Aug 29;15:31877. doi: 10.1038/s41598-025-12781-2 (PMC12397248; doi:10.1038/s41598-025-12781-2)
Supplement: Supplementary file 2 — Supplementary Information 1. [file 41598_2025_12781_MOESM2_ESM.xlsx]

## Sheet: Sheet1
Frame	Time	RMSD_Pro	RMSD_Lig	Residue Index	RMSF_Pro	Atom	RMSF_Lig	Rg	SASA
1	0	0	0	1	1.917	1	0.863	22.4625	20307.4
2	0.199998	1.103	0.865	2	1.271	2	0.842	22.4536	19977.6
3	0.399996	1.194	1.49	3	1.291	3	0.899	22.5933	20389.3
4	0.599994	1.264	2.996	4	0.768	4	1.005	22.707	20697
5	0.799992	1.26	2.799	5	1.28	5	0.971	22.6689	20501.9
6	0.99999	1.292	2.691	6	1.477	6	1.078	22.7173	20791.7
7	1.19999	1.437	2.739	7	0.875	7	1.115	22.7075	20575.1
8	1.39999	1.362	2.552	8	1.37	8	1.079	22.7273	20819.9
9	1.59998	1.403	2.39	9	1.767	9	0.985	22.6939	20572.9
10	1.79998	1.351	2.354	10	1.103	10	0.911	22.6943	20027.3
11	1.99998	1.46	2.085	11	1.092	11	1.051	22.8113	20482.1
12	2.19998	1.354	1.753	12	1.507	12	1.268	22.7281	20553.4
13	2.39998	1.357	2.015	13	1.191	13	0.959	22.7439	20437
14	2.59997	1.54	2.066	14	1.1	14	1.673	22.7509	20603.8
15	2.79997	1.454	1.787	15	1.157	15	1.77	22.7011	20535.5
16	2.99997	1.457	1.717	16	0.844	16	1.162	22.7433	20754
17	3.19997	1.348	2.027	17	0.669	17	1.314	22.7285	20750.2
18	3.39997	1.423	1.953	18	0.717	18	1.277	22.7783	20992.4
19	3.59996	1.432	2.125	19	0.712	19	1.309	22.7797	21037.1
20	3.79996	1.438	1.911	20	0.814	20	2.781	22.7923	20612.9
21	3.99996	1.392	2.017	21	1.033	21	0.777	22.7701	20521
22	4.19996	1.332	2.235	22	1.228	22	0.781	22.7522	20695.8
23	4.39996	1.568	1.785	23	1.86	23	0.767	22.8546	21084
24	4.59995	1.456	2.042	24	1.867	24	0.7	22.7577	20970
25	4.79995	1.47	1.995	25	1.385	25	0.656	22.7113	20472.9
26	4.99995	1.555	2.086	26	0.853	26	0.648	22.8982	20907.9
27	5.19995	1.461	1.93	27	0.61	27	0.709	22.8077	20702.4
28	5.39995	1.465	1.974	28	0.558	28	0.79	22.8061	20646.1
29	5.59994	1.537	2.404	29	0.582	29	0.795	22.774	20728.4
30	5.79994	1.409	2.41	30	0.632	30	0.716	22.7974	20797.8
31	5.99994	1.444	1.856	31	0.707	31	0.787	22.7808	20712.6
32	6.19994	1.426	2.157	32	0.953	32	0.946	22.7782	20477.6
33	6.39994	1.541	1.938	33	0.828	33	0.697	22.6557	20476.8
34	6.59993	1.46	2.053	34	0.849	34	0.76	22.7799	20758.2
35	6.79993	1.414	2.166	35	0.718	35	0.815	22.8251	20713.4
36	6.99993	1.495	1.89	36	0.629	36	0.888	22.9252	21065.8
37	7.19993	1.56	1.791	37	0.739	37	1.025	22.8478	20958.7
38	7.39993	1.49	2.152	38	0.704	38	1.139	22.966	21092.8
39	7.59992	1.39	1.978	39	0.611	39	1.137	22.7934	20806.2
40	7.79992	1.564	1.678	40	0.652	40	1.09	22.8903	20856.2
41	7.99992	1.53	1.962	41	0.845	41	0.965	22.8603	21003.1
42	8.19992	1.496	1.919	42	0.798	42	1.299	22.8586	20625.9
43	8.39992	1.448	2.165	43	0.904	43	1.353	22.7905	20615.5
44	8.59991	1.759	2.018	44	0.819			22.8991	20869.8
45	8.79991	1.721	1.927	45	0.82			22.8476	20842.3
46	8.99991	1.694	1.845	46	0.667			22.9276	20880.6
47	9.19991	1.662	1.904	47	0.544			22.9201	20798.4
48	9.39991	1.542	1.959	48	0.591			22.8175	20859.3
49	9.5999	1.648	1.776	49	0.474			22.8174	20716.7
50	9.7999	1.585	2.062	50	0.516			22.8371	20819.6
51	9.9999	1.689	1.841	51	0.609			22.861	20824.5
52	10.1999	1.607	1.852	52	0.846			22.8431	21001
53	10.3999	1.67	1.957	53	0.816			22.7967	20761.6
54	10.5999	1.675	2.227	54	0.914			22.7686	20795.4
55	10.7999	1.703	2.016	55	0.854			22.8802	20862.8
56	10.9999	1.789	2.04	56	0.738			22.8704	20780.7
57	11.1999	1.814	2.047	57	0.796			22.8259	20790.8
58	11.3999	1.837	1.925	58	0.849			23.0137	21220.8
59	11.5999	1.767	2.039	59	0.824			22.7922	20504.7
60	11.7999	1.79	2.002	60	0.948			22.782	20654.8
61	11.9999	1.813	2.063	61	1.326			22.7923	20649.3
62	12.1999	1.832	2.285	62	1.086			22.8442	21047.7
63	12.3999	1.985	2.063	63	1.022			22.8666	21055.4
64	12.5999	1.944	2.269	64	0.74			22.9092	21003.8
65	12.7999	1.73	2.141	65	0.755			22.8135	20915.6
66	12.9999	1.868	2.189	66	0.555			22.7903	20804.3
67	13.1999	1.83	2.125	67	0.606			22.7732	21040.9
68	13.3999	1.703	2.239	68	0.733			22.7625	20713
69	13.5999	1.782	2.424	69	0.618			22.8321	21053.7
70	13.7999	1.803	2.189	70	0.643			22.7216	20681.3
71	13.9999	1.976	2.243	71	0.816			22.6906	20700
72	14.1999	1.822	2.132	72	1.023			22.7193	20754
73	14.3999	1.887	2.111	73	1.067			22.7139	20713.6
74	14.5999	1.716	2.238	74	0.822			22.7048	20622.8
75	14.7999	1.919	2.281	75	0.807			22.6954	20639
76	14.9999	1.856	2.137	76	0.896			22.8026	20953.4
77	15.1998	1.864	2.203	77	0.891			22.733	20891.8
78	15.3998	1.772	2.207	78	0.857			22.7664	20829.4
79	15.5998	1.743	2.198	79	0.898			22.8853	20778.4
80	15.7998	1.886	2.22	80	0.968			22.8998	21250.2
81	15.9998	1.857	2.319	81	1.068			22.7279	20716.5
82	16.1998	1.971	2.074	82	0.998			22.7534	20712.1
83	16.3998	1.91	2.122	83	1.015			22.8156	20684.3
84	16.5998	1.731	2.015	84	1.391			22.7938	20702.3
85	16.7998	1.615	2.263	85	1.525			22.8211	21100.9
86	16.9998	1.68	2.305	86	1.37			22.84	20837.9
87	17.1998	1.834	2.178	87	1.377			22.7958	20451.4
88	17.3998	1.747	2.201	88	1.155			22.7958	20323.7
89	17.5998	1.848	2.348	89	1.072			22.7929	20489.4
90	17.7998	1.883	2.048	90	1.38			22.8902	20610.4
91	17.9998	1.769	2.269	91	1.561			22.8139	20932.5
92	18.1998	1.742	2.236	92	1.252			22.7857	20778.3
93	18.3998	1.83	2.179	93	1.24			22.7777	20340.7
94	18.5998	1.88	2.309	94	1.132			22.7747	20579.2
95	18.7998	1.912	2.366	95	0.94			22.8344	20864.5
96	18.9998	1.766	2.008	96	0.87			22.8086	20564.5
97	19.1998	1.955	1.949	97	0.869			22.814	20817.7
98	19.3998	1.836	2.005	98	0.853			22.7477	20595.4
99	19.5998	1.71	2.112	99	0.756			22.7852	20497.9
100	19.7998	1.709	2.216	100	0.706			22.8398	20835.3
101	19.9998	1.756	2.107	101	0.785			22.8645	20963.1
102	20.1998	1.912	2.075	102	0.752			22.8127	20640.5
103	20.3998	1.88	2.039	103	0.554			22.9113	20905.2
104	20.5998	1.929	2.125	104	0.672			22.8453	20691.9
105	20.7998	1.842	2.238	105	0.747			22.7913	20570.6
106	20.9998	1.791	2.082	106	0.559			22.9104	20906.8
107	21.1998	1.732	2.03	107	0.552			22.8659	20713.6
108	21.3998	1.828	2.065	108	0.674			22.9121	21070.1
109	21.5998	2.005	2.033	109	0.705			22.8443	20961.2
110	21.7998	2.016	2.238	110	0.612			22.8384	20927.6
111	21.9998	1.94	2.159	111	0.623			22.9057	20999.1
112	22.1998	1.856	2.206	112	0.714			22.8382	20962.3
113	22.3998	1.846	2.179	113	0.676			22.9046	20915.4
114	22.5998	1.822	2.062	114	0.585			22.9538	21058.2
115	22.7998	2.081	1.867	115	0.683			22.8191	20999.5
116	22.9998	1.846	2.086	116	0.802			22.8773	20830
117	23.1998	2.008	2.062	117	0.774			22.872	21086
118	23.3998	1.856	2.228	118	0.745			22.8181	20934.8
119	23.5998	1.974	2.308	119	1.011			22.9611	20681.2
120	23.7998	1.619	2.147	120	1.285			22.838	20893
121	23.9998	1.873	2.217	121	1.095			22.8049	20295.1
122	24.1998	1.69	2.57	122	0.933			22.8038	20848.1
123	24.3998	1.705	2.623	123	0.826			22.7783	20697.8
124	24.5998	1.862	2.692	124	0.687			22.7725	20836.5
125	24.7998	1.826	2.33	125	0.66			22.8009	20580
126	24.9997	1.79	2.521	126	0.621			22.8141	20637.3
127	25.1997	1.658	2.454	127	0.668			22.8106	20875.9
128	25.3997	1.676	2.607	128	0.76			22.8367	20938.5
129	25.5997	1.79	2.437	129	0.638			22.8766	20791.4
130	25.7997	1.563	2.718	130	0.588			22.8371	20809.9
131	25.9997	1.636	2.768	131	0.649			22.8026	20732.9
132	26.1997	1.728	2.732	132	0.637			22.8442	20933.8
133	26.3997	1.824	2.207	133	0.598			22.848	21156
134	26.5997	1.776	2.429	134	0.566			22.8351	21056.5
135	26.7997	1.717	2.524	135	0.576			22.8344	20721.6
136	26.9997	1.804	2.033	136	0.548			22.7643	21019.4
137	27.1997	1.866	2.747	137	0.552			22.8073	20678.3
138	27.3997	1.843	2.212	138	0.516			22.8998	20945.5
139	27.5997	1.926	2.226	139	0.543			22.8782	20996.6
140	27.7997	1.768	2.139	140	0.648			22.7909	20599
141	27.9997	1.891	2.564	141	0.623			22.8852	20850.1
142	28.1997	1.789	2.305	142	0.691			22.8468	20682.6
143	28.3997	1.857	2.396	143	0.83			22.9168	21155.3
144	28.5997	1.934	2.404	144	1.087			22.9012	21163.1
145	28.7997	1.867	2.143	145	1.343			23.0104	21257
146	28.9997	1.685	2.358	146	0.901			22.8405	20822.3
147	29.1997	1.85	2.171	147	0.943			23.0275	21274
148	29.3997	1.967	2.337	148	1.081			22.9831	21297.8
149	29.5997	1.843	2.411	149	1.809			22.8905	21017.3
150	29.7997	1.828	2.177	150	2.449			22.8701	20966.8
151	29.9997	1.88	1.837	151	2.156			22.9475	20910.7
152	30.1997	1.93	2.015	152	2.567			22.943	20670.7
153	30.3997	1.916	2.437	153	2.306			23.0126	20900.8
154	30.5997	2.025	2.309	154	1.322			23.0401	20940.1
155	30.7997	1.962	2.637	155	1.651			22.9182	20904.5
156	30.9997	1.967	2.435	156	1.987			22.9418	21018.9
157	31.1997	1.969	2.359	157	1.329			22.911	20999.1
158	31.3997	1.754	2.394	158	1.078			22.8373	20711.7
159	31.5997	1.975	2.523	159	1.62			22.8547	20939.7
160	31.7997	2.028	2.529	160	1.309			22.8234	21157.6
161	31.9997	1.923	2.394	161	1.154			22.8248	20852.5
162	32.1997	1.902	1.966	162	1.443			22.8955	20801.6
163	32.3997	1.965	2.394	163	1.222			22.7131	20576.1
164	32.5997	1.948	2.29	164	0.979			22.7418	20603.9
165	32.7997	2.018	2.326	165	1.362			22.6845	19979.3
166	32.9997	2.02	2.205	166	1.341			22.7294	20270.9
167	33.1997	1.968	2.488	167	0.996			22.8817	20967.3
168	33.3997	1.736	2.331	168	1.089			22.8166	20549.8
169	33.5997	1.75	2.61	169	1.48			22.8	20481.9
170	33.7997	1.913	2.355	170	1.36			22.748	20632.4
171	33.9997	1.93	2.406	171	1.288			22.8661	20657.5
172	34.1997	1.942	2.535	172	1.363			22.7773	20622.1
173	34.3997	1.887	2.483	173	1.406			22.7872	20459.9
174	34.5997	1.934	2.459	174	1.376			22.818	20562.6
175	34.7997	1.874	2.465	175	1.21			22.7128	20438.9
176	34.9997	1.947	2.439	176	1.442			22.7853	20493.8
177	35.1996	2.077	2.838	177	1.769			22.7437	20582.7
178	35.3996	2.086	2.379	178	1.925			22.6603	20125.4
179	35.5996	2.049	2.342	179	2.397			22.7671	20269
180	35.7996	1.952	2.307	180	2.162			22.8317	20350.9
181	35.9996	1.891	2.597	181	2.216			22.8129	20814.4
182	36.1996	1.975	2.737	182	2.993			22.7382	20429.4
183	36.3996	1.818	2.453	183	3.263			22.7508	20466
184	36.5996	1.969	2.721	184	3.063			22.7822	20512.9
185	36.7996	1.962	2.648	185	2.483			22.7066	20325.4
186	36.9996	1.994	2.7	186	1.9			22.7922	20530.9
187	37.1996	1.911	2.71	187	1.446			22.7365	20462.2
188	37.3996	1.86	2.395	188	1.359			22.8001	20338.7
189	37.5996	1.919	2.466	189	1.247			22.7657	20478
190	37.7996	2.175	2.562	190	1.072			22.7473	20465.9
191	37.9996	2.106	2.34	191	0.95			22.7669	20489.9
192	38.1996	2.005	2.587	192	0.895			22.7812	20514.6
193	38.3996	1.924	2.271	193	0.765			22.7345	20488.2
194	38.5996	1.883	2.257	194	0.685			22.8205	20361.4
195	38.7996	1.914	2.143	195	0.731			22.6823	20347.9
196	38.9996	1.791	2.339	196	0.855			22.6616	20147.6
197	39.1996	1.858	2.401	197	0.815			22.7301	20588.1
198	39.3996	1.852	2.605	198	0.697			22.7495	20604.6
199	39.5996	1.921	2.345	199	0.941			22.8002	20728.6
200	39.7996	1.734	2.521	200	1.145			22.8195	20945.1
201	39.9996	1.882	2.227	201	0.925			22.7822	20795.6
202	40.1996	1.954	2.513	202	0.775			22.7467	20825.6
203	40.3996	1.985	2.417	203	1.129			22.7125	20933.2
204	40.5996	1.896	2.467	204	1.178			22.7889	20820
205	40.7996	1.8	2.42	205	0.795			22.9215	20990
206	40.9996	1.81	2.574	206	0.83			22.8509	20859
207	41.1996	1.89	2.461	207	1.127			22.7346	20700.2
208	41.3996	1.802	2.349	208	1.065			22.7954	20349
209	41.5996	1.842	2.454	209	0.781			22.8073	20503.1
210	41.7996	1.876	2.371	210	0.907			22.7154	20574.5
211	41.9996	1.647	2.586	211	1.115			22.7654	20815.4
212	42.1996	1.782	2.753	212	1.144			22.7155	20539.9
213	42.3996	1.744	2.689	213	1.187			22.8336	20463.8
214	42.5996	1.679	2.398	214	1.42			22.6771	20330.7
215	42.7996	1.726	2.604	215	1.897			22.7132	20376.8
216	42.9996	1.738	2.458	216	2.093			22.7938	20579.2
217	43.1996	1.774	2.628	217	1.888			22.7572	20450.9
218	43.3996	1.726	2.666	218	3.151			22.8669	20791.9
219	43.5996	1.849	2.32	219	3.107			22.8751	20751.8
220	43.7996	1.818	2.412	220	1.795			22.8116	20414
221	43.9996	1.942	2.442	221	1.624			22.7136	20496.8
222	44.1996	1.94	2.473	222	1.236			22.7185	20365.7
223	44.3996	1.994	2.45	223	1.769			22.7838	20860.3
224	44.5996	2.105	2.437	224	0.953			22.6962	20709.4
225	44.7996	2.045	2.355	225	0.817			22.6861	20225.7
226	44.9995	1.996	2.669	226	0.712			22.7589	20733.6
227	45.1995	1.976	2.273	227	0.879			22.7382	20817.2
228	45.3995	1.993	2.458	228	0.933			22.8385	21024.3
229	45.5995	1.988	2.557	229	0.775			22.7499	20876.6
230	45.7995	2.055	2.488	230	0.884			22.7457	20591.3
231	45.9995	1.88	2.469	231	1.106			22.7812	20768.8
232	46.1995	1.911	2.455	232	1.125			22.742	20934.9
233	46.3995	1.985	2.69	233	1.052			22.7738	20539.2
234	46.5995	2.013	2.686	234	1.271			22.8053	20593.4
235	46.7995	2.114	2.501	235	1.349			22.8359	20780.8
236	46.9995	2.107	2.512	236	1.313			22.6967	20512.7
237	47.1995	2.189	2.264	237	1.847			22.6653	20289.1
238	47.3995	2.206	2.292	238	2.148			22.7347	20697.5
239	47.5995	2.221	2.355	239	2.577			22.7459	20383
240	47.7995	2.106	2.488	240	3.85			22.781	20465.6
241	47.9995	2.227	2.461	241	4.977			22.7445	20278.1
242	48.1995	2.098	2.385	242	5.406			22.7736	20728.7
243	48.3995	2.047	2.788	243	4.745			22.795	20534.1
244	48.5995	2.166	2.49	244	4.101			22.8064	20451.1
245	48.7995	2.074	2.448	245	2.612			22.8058	20932.4
246	48.9995	2.142	2.33	246	1.394			22.8187	20894
247	49.1995	2.061	2.444	247	0.963			22.7197	20297.8
248	49.3995	1.936	2.482	248	0.83			22.7449	20456.9
249	49.5995	2.145	2.274	249	0.908			22.7921	20481.2
250	49.7995	2.019	2.414	250	0.901			22.7092	20861.7
251	49.9995	2.084	2.614	251	0.927			22.8343	20878.3
252	50.1995	1.993	2.392	252	0.696			22.7609	20762.9
253	50.3995	2.115	2.424	253	0.623			22.8013	20823.6
254	50.5995	1.972	2.15	254	0.565			22.7083	20752.5
255	50.7995	1.879	2.557	255	0.542			22.9447	20939.3
256	50.9995	2.162	2.373	256	0.488			22.7387	20640.3
257	51.1995	2.136	2.485	257	0.533			22.6795	20406
258	51.3995	2.213	2.429	258	0.542			22.6614	20541.3
259	51.5995	2.292	2.448	259	0.56			22.6185	20659.4
260	51.7995	2.206	2.5	260	0.615			22.6658	20641.6
261	51.9995	2.08	2.083	261	0.856			22.8241	20696
262	52.1995	2.229	2.39	262	0.946			22.6859	20385.9
263	52.3995	2.187	2.492	263	0.637			22.7431	20785
264	52.5995	2.2	2.355	264	0.507			22.6786	20538.8
265	52.7995	2.25	2.569	265	0.538			22.736	20556.3
266	52.9995	2.252	2.903	266	0.564			22.6698	20620
267	53.1995	2.188	2.701	267	0.524			22.7024	20339.2
268	53.3995	2.186	2.824	268	0.474			22.6668	20592.3
269	53.5995	2.297	2.574	269	0.512			22.614	20598.8
270	53.7995	2.132	2.489	270	0.479			22.675	20613.5
271	53.9995	2.244	2.391	271	0.451			22.5841	20676.1
272	54.1995	2.272	2.592	272	0.441			22.701	20524.1
273	54.3995	2.284	2.069	273	0.452			22.6536	20771
274	54.5995	2.125	2.229	274	0.435			22.7246	20622.3
275	54.7995	2.317	2.494	275	0.472			22.7001	20899.6
276	54.9995	2.142	2.346	276	0.484			22.6751	20761.8
277	55.1994	2.127	2.205	277	0.457			22.6516	20408.9
278	55.3994	2.392	2.077	278	0.475			22.7598	20695
279	55.5994	2.466	2.148	279	0.49			22.6895	20914.3
280	55.7994	2.296	1.811	280	0.544			22.7604	20747.6
281	55.9994	2.385	2.233	281	0.596			22.7744	21045.8
282	56.1994	2.257	2.089	282	0.623			22.6781	20606.7
283	56.3994	2.228	2.362	283	0.694			22.6504	20590.3
284	56.5994	2.493	2.088	284	0.717			22.5905	20553.9
285	56.7994	2.415	2.241	285	0.612			22.6669	20548.6
286	56.9994	2.283	1.993	286	0.606			22.7126	20419.2
287	57.1994	2.244	2.13	287	0.671			22.684	20506.1
288	57.3994	2.283	2.436	288	0.669			22.7494	20716.6
289	57.5994	2.205	2.111	289	0.595			22.6922	20797.6
290	57.7994	2.276	2.119	290	0.64			22.6949	20624.5
291	57.9994	2.317	2.14	291	0.763			22.6798	20695.8
292	58.1994	2.057	2.104	292	0.748			22.7818	20901.3
293	58.3994	2.041	2.24	293	0.648			22.7123	20863.2
294	58.5994	2.099	2.166	294	0.745			22.6886	20924.3
295	58.7994	2.385	2.393	295	0.871			22.7004	21081.2
296	58.9994	2.193	2.394	296	0.854			22.7256	20991.4
297	59.1994	2.236	2.48	297	0.806			22.7352	20798.3
298	59.3994	2.209	2.33	298	0.846			22.7303	20605.2
299	59.5994	2.151	2.278	299	0.887			22.7048	20856.9
300	59.7994	2.307	2.424	300	1.064			22.6932	20506.6
301	59.9994	2.211	2.372	301	0.868			22.5778	20815.2
302	60.1994	2.332	2.484	302	0.757			22.6372	20711.5
303	60.3994	2.269	2.231	303	0.704			22.6252	20539
304	60.5994	2.32	2.325	304	0.761			22.5915	20518.3
305	60.7994	2.431	2.271	305	0.962			22.7635	20963.9
306	60.9994	2.394	2.31	306	1.086			22.7422	21076.5
307	61.1994	2.329	2.454	307	0.925			22.6542	20860.9
308	61.3994	2.397	2.251	308	0.947			22.6772	21067
309	61.5994	2.48	2.429	309	1.129			22.7435	21060.5
310	61.7994	2.427	2.324	310	0.993			22.6738	20872.9
311	61.9994	2.409	2.405	311	0.654			22.6843	20897
312	62.1994	2.383	2.384	312	0.694			22.7277	20942.8
313	62.3994	2.395	2.456	313	0.606			22.6188	20725.9
314	62.5994	2.568	2.052	314	0.539			22.6853	20792.7
315	62.7994	2.525	2.274	315	0.586			22.8218	21362.4
316	62.9994	2.347	1.786	316	0.576			22.5968	20951.7
317	63.1994	2.505	2.311	317	0.525			22.7321	21171.3
318	63.3994	2.726	2.234	318	0.52			22.7149	20970.1
319	63.5994	2.407	2.398	319	0.484			22.7218	20784.7
320	63.7994	2.749	2.173	320	0.458			22.7171	21278.6
321	63.9994	2.6	2.312	321	0.501			22.7643	21091.8
322	64.1994	2.591	2.466	322	0.51			22.7128	21048.2
323	64.3994	2.727	2.163	323	0.458			22.6926	21151.9
324	64.5994	2.464	2.183	324	0.478			22.677	20949.6
325	64.7994	2.686	2.316	325	0.49			22.7455	20647.1
326	64.9994	2.548	2.337	326	0.507			22.7279	20851.2
327	65.1993	2.861	2.287	327	0.534			22.6918	21172.2
328	65.3993	2.528	2.497	328	0.495			22.7549	21039.2
329	65.5993	2.761	2.147	329	0.449			22.6606	21030
330	65.7993	2.672	2.284	330	0.591			22.6681	20694.5
331	65.9993	2.401	2.557	331	0.763			22.6492	20425.1
332	66.1993	2.536	2.321	332	0.612			22.7696	21026.9
333	66.3993	2.388	2.482	333	0.567			22.6947	20898.1
334	66.5993	2.415	2.427	334	0.597			22.7192	20804
335	66.7993	2.478	2.451	335	0.498			22.6662	20742.3
336	66.9993	2.488	2.341	336	0.555			22.671	20673.2
337	67.1993	2.375	2.537	337	0.715			22.7213	20877.5
338	67.3993	2.397	2.473	338	0.778			22.7014	20940.4
339	67.5993	2.392	2.489	339	0.779			22.6227	20731
340	67.7993	2.525	2.222	340	0.758			22.687	21060.8
341	67.9993	2.536	2.111	341	0.77			22.6049	20287.7
342	68.1993	2.457	2.327	342	0.764			22.7145	20768
343	68.3993	2.449	2.558	343	0.879			22.6571	20514.2
344	68.5993	2.331	2.314	344	0.957			22.7086	20670.6
345	68.7993	2.281	2.328	345	0.835			22.7944	20991.2
346	68.9993	2.455	2.099	346	0.803			22.6738	20682.2
347	69.1993	2.35	2.248	347	0.726			22.7064	20596.5
348	69.3993	2.416	2.17	348	0.768			22.6864	20619.6
349	69.5993	2.457	2.112	349	0.688			22.6222	20336.1
350	69.7993	2.689	2.232	350	0.66			22.6367	20547
351	69.9993	2.5	2.241	351	0.598			22.6992	20810.8
352	70.1993	2.436	2.47	352	0.555			22.6793	20663.6
353	70.3993	2.416	2.498	353	0.513			22.6462	20528.1
354	70.5993	2.234	2.396	354	0.597			22.7211	20749.9
355	70.7993	2.345	2.599	355	0.65			22.6754	20238.9
356	70.9993	2.397	2.412	356	0.537			22.6616	20408.4
357	71.1993	2.329	2.575	357	0.482			22.6819	20190.2
358	71.3993	2.372	2.511	358	0.513			22.6762	20389.9
359	71.5993	2.422	2.457	359	0.638			22.6152	20434.6
360	71.7993	2.546	2.425	360	0.603			22.6798	20629.6
361	71.9993	2.509	2.348	361	0.487			22.6925	20335
362	72.1993	2.422	2.309	362	0.569			22.7151	20504.3
363	72.3993	2.409	2.226	363	0.721			22.6175	20277.9
364	72.5993	2.343	2.186	364	0.836			22.7011	20607
365	72.7993	2.343	2.018	365	0.966			22.7595	20536
366	72.9993	2.448	2.322	366	0.916			22.7341	20696.9
367	73.1993	2.4	2.167	367	0.715			22.682	20604.8
368	73.3993	2.519	2.311	368	0.867			22.7392	20860.4
369	73.5993	2.455	2.142	369	0.902			22.7098	20561.7
370	73.7993	2.438	2.325	370	0.726			22.7398	20768.7
371	73.9993	2.465	2.25	371	0.844			22.7492	20377.8
372	74.1993	2.273	2.427	372	0.853			22.6888	20265.7
373	74.3993	2.436	2.345	373	0.66			22.767	20444.1
374	74.5993	2.34	2.319	374	0.687			22.6478	20514
375	74.7993	2.284	2.097	375	0.647			22.7642	20504.5
376	74.9993	2.446	2.348	376	0.75			22.6912	20423.8
377	75.1992	2.424	2.051	377	0.698			22.73	20657.3
378	75.3992	2.47	2.671	378	0.69			22.6788	20536.7
379	75.5992	2.326	2.289	379	0.799			22.7085	20626
380	75.7992	2.532	2.353	380	1.702			22.6051	20120.7
381	75.9992	2.589	2.405	381	1.957			22.5954	20492.6
382	76.1992	2.377	2.422	382	1.947			22.7042	20188.8
383	76.3992	2.518	2.234	383	1.474			22.6525	20282.9
384	76.5992	2.533	2.355	384	1.15			22.7181	20593.6
385	76.7992	2.447	2.262	385	0.902			22.6614	20253.7
386	76.9992	2.53	2.233	386	0.918			22.7597	20650.1
387	77.1992	2.392	2.184	387	0.997			22.7602	20637.1
388	77.3992	2.507	1.997	388	1.007			22.6135	20543
389	77.5992	2.527	2.131	389	0.77			22.7364	20495.3
390	77.7992	2.453	2.426	390	0.677			22.639	20497.6
391	77.9992	2.387	2.065	391	0.771			22.7485	20470.8
392	78.1992	2.357	2.35	392	0.698			22.741	20472.9
393	78.3992	2.406	2.363	393	0.563			22.6623	20636.9
394	78.5992	2.368	2.278	394	0.53			22.5804	20181.2
395	78.7992	2.397	2.313	395	0.484			22.72	20659.2
396	78.9992	2.454	2.225	396	0.544			22.6096	20342
397	79.1992	2.382	1.99	397	0.618			22.6817	20520.2
398	79.3992	2.417	2.058	398	0.623			22.7617	20645.6
399	79.5992	2.365	2.184	399	0.866			22.7872	20632.5
400	79.7992	2.326	2.269	400	0.654			22.7489	20677
401	79.9992	2.233	2.229	401	0.633			22.7154	20523
402	80.1992	2.291	2.273	402	0.671			22.7585	20687.8
403	80.3992	2.345	1.949	403	0.519			22.7758	20237.9
404	80.5992	2.254	1.956	404	0.565			22.6582	20257.1
405	80.7992	2.295	1.972	405	0.564			22.6988	20128.9
406	80.9992	2.294	2.334	406	0.556			22.7344	20578.5
407	81.1992	2.27	2.522	407	0.633			22.7036	20576.8
408	81.3992	2.247	2.278	408	0.539			22.7822	20814.5
409	81.5992	2.353	2.274	409	0.491			22.7699	20899.2
410	81.7992	2.312	2.314	410	0.508			22.7266	20734
411	81.9992	2.259	2.434	411	0.506			22.7064	20502.3
412	82.1992	2.391	2.162	412	0.474			22.7934	20587
413	82.3992	2.281	2.056	413	0.438			22.741	20588.2
414	82.5992	2.374	2.126	414	0.456			22.753	20493.7
415	82.7992	2.209	2.331	415	0.477			22.7636	20532.5
416	82.9992	2.21	2.441	416	0.436			22.7434	20511.1
417	83.1992	2.3	2.193	417	0.46			22.6964	20912.9
418	83.3992	2.319	2.17	418	0.466			22.7043	20683.4
419	83.5992	2.34	2.488	419	0.467			22.7291	20714.7
420	83.7992	2.147	2.223	420	0.477			22.7085	20543.8
421	83.9992	2.235	2.311	421	0.492			22.7608	20781.3
422	84.1992	2.234	2.195	422	0.544			22.7059	20611.7
423	84.3992	2.429	2.303	423	0.593			22.6992	20523.5
424	84.5992	2.304	2.319	424	0.566			22.7111	20744.3
425	84.7992	2.446	2.122	425	0.577			22.7555	20621.2
426	84.9992	2.321	2.067	426	0.556			22.7972	20562.7
427	85.1991	2.515	2.226	427	0.669			22.8221	20916.3
428	85.3991	2.305	2.563	428	0.772			22.7893	20560.3
429	85.5991	2.323	2.234	429	1.115			22.866	20998.7
430	85.7991	2.366	2.218	430	1.315			22.7582	20549.3
431	85.9991	2.314	2.187	431	1.55			22.8192	20823
432	86.1991	2.511	2.196	432	1.393			22.7831	20554.8
433	86.3991	2.348	2.239	433	1.031			22.7617	20724.7
434	86.5991	2.396	2.441	434	0.784			22.8221	20742.8
435	86.7991	2.538	2.403	435	0.917			22.8186	20931.8
436	86.9991	2.541	2.354	436	0.946			22.7506	20687.2
437	87.1991	2.426	2.202	437	0.863			22.7602	20645.2
438	87.3991	2.295	2.042	438	0.722			22.6726	20283.3
439	87.5991	2.366	2.178	439	0.707			22.6717	20599.8
440	87.7991	2.404	2.02	440	0.82			22.6312	20179.7
441	87.9991	2.31	1.581	441	0.954			22.7566	20436.3
442	88.1991	2.247	1.693	442	1.16			22.6555	20318.7
443	88.3991	2.29	1.771	443	0.723			22.6443	20332
444	88.5991	2.394	1.559	444	0.58			22.6611	20596.5
445	88.7991	2.428	1.377	445	0.601			22.6923	20233.2
446	88.9991	2.636	1.753	446	0.61			22.709	20272.7
447	89.1991	2.512	1.578	447	0.809			22.6933	20778.8
448	89.3991	2.475	1.57	448	0.911			22.7592	20583.4
449	89.5991	2.36	1.646	449	0.748			22.7003	20281.6
450	89.7991	2.316	2.07	450	0.713			22.7942	20929.9
451	89.9991	2.272	1.993	451	0.657			22.7487	20584.7
452	90.1991	2.284	1.862	452	0.643			22.7276	20596.5
453	90.3991	2.317	1.829	453	0.607			22.7515	20647.9
454	90.5991	2.254	1.769	454	0.661			22.7931	20406.3
455	90.7991	2.421	1.489	455	0.685			22.7696	20618.2
456	90.9991	2.296	1.649	456	0.755			22.7058	20194.7
457	91.1991	2.364	1.833	457	1.249			22.6433	20000.1
458	91.3991	2.423	1.983	458	1.794			22.7441	20582.7
459	91.5991	2.445	1.72	459	1.475			22.7481	20287.6
460	91.7991	2.392	1.836	460	1.461			22.7668	20236.6
461	91.9991	2.455	1.833	461	1.696			22.7204	20526.1
462	92.1991	2.452	1.732	462	2.199			22.7417	20473.8
463	92.3991	2.352	1.838	463	2.833			22.724	20132
464	92.5991	2.458	1.782					22.7104	20239.7
465	92.7991	2.478	1.544					22.7353	20184.8
466	92.9991	2.51	1.838					22.6275	20363.5
467	93.1991	2.428	1.635					22.7606	20410.6
468	93.3991	2.412	1.529					22.6799	20237.1
469	93.5991	2.333	1.764					22.7311	20233.5
470	93.7991	2.391	1.977					22.725	20491.1
471	93.9991	2.358	2.146					22.6893	20516.4
472	94.1991	2.504	2.262					22.6885	20601.9
473	94.3991	2.441	2.429					22.6417	20225.8
474	94.5991	2.509	2.336					22.7737	20749.9
475	94.7991	2.493	1.994					22.7216	20391.8
476	94.999	2.4	2.113					22.826	20724.1
477	95.199	2.462	2.184					22.7345	21003.8
478	95.399	2.594	1.996					22.6961	20724.7
479	95.599	2.397	2.353					22.6797	20502.4
480	95.799	2.43	1.909					22.7251	20723.3
481	95.999	2.394	2.229					22.7867	20723.3
482	96.199	2.539	2.085					22.704	20566.8
483	96.399	2.431	2.154					22.7585	20661.6
484	96.599	2.393	2.428					22.7357	20726.4
485	96.799	2.459	1.996					22.7156	20507
486	96.999	2.364	1.98					22.7898	20942.4
487	97.199	2.371	1.986					22.7734	20687.9
488	97.399	2.186	2.076					22.7088	20711.2
489	97.599	2.414	1.987					22.811	20830.2
490	97.799	2.361	1.862					22.7083	20537.9
491	97.999	2.413	2.018					22.7379	20788.1
492	98.199	2.28	2.136					22.7716	20357.6
493	98.399	2.236	2.353					22.6995	20701.5
494	98.599	2.281	1.857					22.735	20592.4
495	98.799	2.099	2.134					22.782	20980.3
496	98.999	2.298	2.127					22.8289	20729.1
497	99.199	2.342	1.977					22.817	20958.5
498	99.399	2.144	2.133					22.7548	20838.4
499	99.599	2.24	2.002					22.8838	21269.6
500	99.799	2.16	2.065					22.8153	21097.5
501	99.999	2.218	2.431					22.7304	20819
502	100.199	2.126	2.26					22.8774	21012.1
503	100.399	2.206	2.448					22.7745	20737.4
504	100.599	2.177	2.223					22.7782	20635.4
505	100.799	2.206	2.407					22.883	20837.1
506	100.999	2.222	2.069					22.7306	20600.7
507	101.199	2.198	2.008					22.7964	20925.8
508	101.399	2.05	1.982					22.8045	20806.8
509	101.599	2.225	1.946					22.7462	20640.9
510	101.799	2.117	1.905					22.7669	20783.8
511	101.999	2.241	1.934					22.7831	20857.4
512	102.199	2.164	1.989					22.7098	20695.7
513	102.399	2.222	2.029					22.758	20798.3
514	102.599	2.28	1.869					22.7625	20590.6
515	102.799	2.224	1.962					22.7511	20990
516	102.999	2.277	1.855					22.8503	21004.8
517	103.199	2.332	2.022					22.8214	20833.6
518	103.399	2.257	2.104					22.7205	20478.2
519	103.599	2.147	1.929					22.7307	20761.6
520	103.799	2.272	1.946					22.7413	20533.1
521	103.999	2.483	1.997					22.7903	20728
522	104.199	2.327	2.024					22.7328	20823.6
523	104.399	2.328	1.814					22.7532	20645.1
524	104.599	2.18	1.794					22.7177	20514.2
525	104.799	2.099	1.955					22.7214	20446.4
526	104.999	2.141	2.228					22.8082	20648.8
527	105.199	2.298	2.04					22.7406	20479.5
528	105.399	2.23	2.125					22.7579	20561.8
529	105.599	2.276	2.218					22.7566	20688.1
530	105.799	2.276	2.112					22.7365	20657.4
531	105.999	2.223	2.163					22.7322	21074.9
532	106.199	2.299	2.613					22.7255	20693.1
533	106.399	2.329	2.228					22.7737	20697.5
534	106.599	2.19	2.285					22.8049	20946.5
535	106.799	2.167	2.106					22.7915	20776
536	106.999	2.231	2.225					22.7352	20807.5
537	107.199	2.229	1.992					22.8367	20987.2
538	107.399	2.23	1.923					22.6734	20750.9
539	107.599	2.202	2.059					22.7113	20564.2
540	107.799	2.237	2.178					22.6977	20527.9
541	107.999	2.248	2.084					22.7979	20757.6
542	108.199	2.178	2.298					22.7436	20617.1
543	108.399	2.197	2.09					22.7918	20639.2
544	108.599	2.309	2.056					22.7222	20738.6
545	108.799	2.208	2.052					22.7044	20567.8
546	108.999	2.366	1.855					22.7232	20443.3
547	109.199	2.271	2.209					22.6725	20494.2
548	109.399	2.291	2.166					22.7117	20546.7
549	109.599	2.322	1.993					22.7137	20491.6
550	109.799	2.604	2.005					22.8004	20847.4
551	109.999	2.311	2.052					22.7326	20613.2
552	110.199	2.495	1.94					22.7781	20558.8
553	110.399	2.262	1.875					22.6964	20466.5
554	110.599	2.412	2.301					22.731	20528.7
555	110.799	2.361	2.404					22.739	20600.9
556	110.999	2.449	2.156					22.776	20639.5
557	111.199	2.561	2.416					22.8127	20676.4
558	111.399	2.549	2.188					22.8837	20653.3
559	111.599	2.367	2.33					22.761	20798.6
560	111.799	2.375	2.02					22.7475	20497.6
561	111.999	2.361	2.001					22.7495	20389.2
562	112.199	2.407	2.132					22.7676	20605.5
563	112.399	2.415	2.01					22.7589	20584.1
564	112.599	2.3	2.31					22.7017	20345.1
565	112.799	2.386	2.168					22.7166	20589.5
566	112.999	2.281	2.334					22.7005	20213.4
567	113.199	2.456	2.385					22.6956	20494.4
568	113.399	2.383	2.266					22.6176	20469.2
569	113.599	2.327	2.24					22.7794	20653.3
570	113.799	2.334	2.454					22.8011	20603.7
571	113.999	2.273	2.225					22.7392	20487.9
572	114.199	2.164	1.818					22.7446	20491.9
573	114.399	2.254	1.868					22.7043	20242.2
574	114.599	2.32	1.943					22.722	20219.3
575	114.799	2.249	2.156					22.7318	20229.2
576	114.999	2.256	2.347					22.6942	20480
577	115.199	2.343	2.397					22.7524	20312.4
578	115.399	2.383	2.162					22.6739	20596
579	115.599	2.329	2.158					22.7847	20864.4
580	115.799	2.37	2.33					22.7961	20745.4
581	115.999	2.353	2.209					22.8104	20615.9
582	116.199	2.365	2.016					22.7684	20865.8
583	116.399	2.393	2.139					22.728	20595.7
584	116.599	2.449	1.835					22.7015	20269.1
585	116.799	2.463	2.089					22.8488	20578.4
586	116.999	2.35	2.265					22.7428	20726.3
587	117.199	2.286	1.979					22.7557	20568
588	117.399	2.352	2.187					22.7653	20565.4
589	117.599	2.301	2.008					22.6897	20411.4
590	117.799	2.301	2.306					22.7568	20758.5
591	117.999	2.358	2.101					22.7755	20660.2
592	118.199	2.364	1.811					22.7161	20846.1
593	118.399	2.266	2.221					22.609	20602.9
594	118.599	2.295	2.063					22.7381	20704.8
595	118.799	2.288	2.097					22.6773	20792.3
596	118.999	2.314	2.005					22.5906	20677.8
597	119.199	2.3	2.104					22.7211	20514.7
598	119.399	2.226	2.093					22.5992	20561.7
599	119.599	2.332	2.178					22.6243	20285.5
600	119.799	2.406	2.173					22.7049	20678
601	119.999	2.369	2.234					22.6801	20689.8
602	120.199	2.324	2.114					22.7732	21050.5
603	120.399	2.285	1.961					22.6463	21108.1
604	120.599	2.264	2.014					22.7744	20809.9
605	120.799	2.166	2.246					22.7273	20826.8
606	120.999	2.183	2.047					22.7283	20553.2
607	121.199	2.094	2.153					22.655	20640.1
608	121.399	2.141	2.213					22.6758	20671
609	121.599	2.308	2.132					22.7583	21035.5
610	121.799	2.23	2.18					22.759	20908.7
611	121.999	2.313	2.099					22.8579	20880.1
612	122.199	2.36	2.343					22.8503	20739.4
613	122.399	2.269	2.212					22.722	20699.9
614	122.599	2.387	1.869					22.7206	20432.3
615	122.799	2.194	1.985					22.732	20672.7
616	122.999	2.291	2.014					22.7554	20679.4
617	123.199	2.329	2.366					22.6719	20507.2
618	123.399	2.286	2.366					22.7328	20865.8
619	123.599	2.308	1.957					22.6832	20482.8
620	123.799	2.146	2.252					22.6356	20083.9
621	123.999	2.2	2.469					22.6739	20488.9
622	124.199	2.19	2.229					22.664	20125.4
623	124.399	2.184	2.162					22.7147	20463.9
624	124.599	2.138	2.068					22.7689	20503.3
625	124.799	2.238	2.097					22.8441	20706.2
626	124.999	2.343	2.004					22.7874	20746.8
627	125.199	2.256	2.156					22.7898	20672.1
628	125.399	2.407	2.346					22.7034	20694
629	125.599	2.305	2.11					22.6975	20610.6
630	125.799	2.269	2.094					22.7097	20345.1
631	125.999	2.114	2.109					22.6668	20570
632	126.199	2.347	2.353					22.7259	20483.2
633	126.399	2.476	2.085					22.7112	20215.7
634	126.599	2.377	2.024					22.795	20647.8
635	126.799	2.334	2.316					22.7396	20540.5
636	126.999	2.22	2.372					22.8386	20478
637	127.199	2.454	2.091					22.7514	20487.5
638	127.399	2.414	1.813					22.7705	20521.8
639	127.599	2.33	2.018					22.8659	20795.7
640	127.799	2.256	2.065					22.8627	20723.2
641	127.999	2.194	2.29					22.7555	20670.1
642	128.199	2.263	2.312					22.7764	20542.5
643	128.399	2.425	2.099					22.7319	20595.4
644	128.599	2.351	2.359					22.748	20679.4
645	128.799	2.23	2.102					22.7057	20325
646	128.999	2.287	2.247					22.7331	20263.6
647	129.199	2.325	2.084					22.7325	20407.1
648	129.399	2.276	1.937					22.7133	20722.4
649	129.599	2.255	2.064					22.6313	20381.6
650	129.799	2.233	2.369					22.7407	20689.9
651	129.999	2.257	2.143					22.6575	20259.1
652	130.199	2.239	2.282					22.7537	20678.2
653	130.399	2.263	1.973					22.7275	20707.5
654	130.599	2.233	2.12					22.7513	20923
655	130.799	2.238	2.177					22.8159	20883.1
656	130.999	2.432	2.396					22.7656	20727.5
657	131.199	2.185	2.421					22.7459	20499.5
658	131.399	2.363	2.46					22.7511	20544.9
659	131.599	2.443	2.36					22.6788	20576.4
660	131.799	2.438	2.326					22.7489	20338.3
661	131.999	2.442	2.44					22.657	20288.9
662	132.199	2.552	2.22					22.6735	20305.7
663	132.399	2.337	2.358					22.6805	20287.5
664	132.599	2.331	2.408					22.7065	20508.5
665	132.799	2.346	2.462					22.6985	19856.7
666	132.999	2.335	2.095					22.6906	20311.4
667	133.199	2.375	2.302					22.736	20471.2
668	133.399	2.365	2.545					22.6866	20599.3
669	133.599	2.496	2.192					22.6566	20395.1
670	133.799	2.463	2.384					22.6021	20139
671	133.999	2.37	2.385					22.6515	20524.7
672	134.199	2.529	2.516					22.6589	20302.6
673	134.399	2.496	2.215					22.5832	19935.8
674	134.599	2.214	2.713					22.6153	20309.3
675	134.799	2.368	2.523					22.721	20699.4
676	134.999	2.429	2.316					22.5862	20142
677	135.199	2.48	2.519					22.6271	20342.8
678	135.399	2.249	2.357					22.7226	20294.4
679	135.599	2.229	2.809					22.7071	20474.2
680	135.799	2.295	2.623					22.634	20287.9
681	135.999	2.166	2.458					22.7018	20775.6
682	136.199	2.16	2.397					22.6064	20162
683	136.399	2.228	2.482					22.6221	20108.6
684	136.599	2.302	2.629					22.649	20345.8
685	136.799	2.233	2.779					22.671	20451.7
686	136.999	2.408	2.307					22.6352	20237
687	137.199	2.269	2.35					22.7422	20461.5
688	137.399	2.486	2.176					22.6718	20626.5
689	137.599	2.092	2.534					22.7929	20526.6
690	137.799	2.225	2.31					22.6944	20399.5
691	137.999	2.342	1.95					22.6494	20415.9
692	138.199	2.386	2.164					22.6532	20500.7
693	138.399	2.352	2.086					22.6857	20551.6
694	138.599	2.344	2.063					22.7325	20692.9
695	138.799	2.311	2.141					22.7613	20645.4
696	138.999	2.316	2.05					22.6604	20552
697	139.199	2.353	2.264					22.7681	20852.1
698	139.399	2.361	2.074					22.7009	20477.8
699	139.599	2.266	2.372					22.77	20776
700	139.799	2.132	2.402					22.7832	20973.9
701	139.999	2.283	1.85					22.7161	20767.1
702	140.199	2.318	2.202					22.7398	20610.1
703	140.399	2.312	2.018					22.7538	20668.6
704	140.599	2.348	2.354					22.6959	20224.4
705	140.799	2.23	2.387					22.6112	20525.5
706	140.999	2.309	2.672					22.6981	20335.1
707	141.199	2.362	2.409					22.6648	20562.8
708	141.399	2.231	2.361					22.6398	20208.1
709	141.599	2.278	2.37					22.6991	20383.5
710	141.799	2.368	2.468					22.6573	20147.4
711	141.999	2.222	2.47					22.667	20343.7
712	142.199	2.384	2.381					22.6957	20445.9
713	142.399	2.261	2.376					22.6912	20357.2
714	142.599	2.273	2.724					22.6974	20660.5
715	142.799	2.251	2.562					22.7245	20406.9
716	142.999	2.235	2.614					22.6447	20404.8
717	143.199	2.228	2.485					22.6183	20142.1
718	143.399	2.26	2.476					22.6422	20400.1
719	143.599	2.282	2.294					22.5856	20211.6
720	143.799	2.444	2.027					22.7028	20538.1
721	143.999	2.271	2.382					22.691	20520.3
722	144.199	2.427	2.305					22.7196	20716.1
723	144.399	2.357	2.637					22.6445	20623.3
724	144.599	2.38	2.448					22.7137	20725.2
725	144.799	2.266	2.348					22.6428	20501.5
726	144.999	2.198	2.258					22.7233	20705.7
727	145.199	2.229	2.315					22.7028	20528.7
728	145.399	2.217	2.642					22.7078	20488.5
729	145.599	2.219	2.189					22.6986	20510.9
730	145.799	2.176	2.116					22.7742	20840.4
731	145.999	2.197	2.261					22.7681	20454.3
732	146.199	2.205	2.164					22.6766	20535.5
733	146.399	2.17	2.474					22.7492	20759.7
734	146.599	2.103	2.069					22.7004	20531.6
735	146.799	2.227	2.09					22.6582	20517.5
736	146.999	2.251	1.905					22.7002	20673.2
737	147.199	2.213	2.119					22.6599	20159
738	147.399	2.239	2.086					22.5945	20145.7
739	147.599	2.171	2.094					22.6742	20442.3
740	147.799	2.115	2.255					22.7065	20602.6
741	147.999	2.342	2.506					22.5967	20210.6
742	148.199	2.256	2.17					22.649	20507.3
743	148.399	2.179	2.443					22.7314	20572.9
744	148.599	2.198	2.049					22.7043	20348.8
745	148.799	2.259	2.195					22.6691	20453.8
746	148.999	2.145	1.869					22.788	20490.4
747	149.199	2.029	2.059					22.7144	20364.1
748	149.399	2.1	2.24					22.8276	20645.8
749	149.599	2.084	2.317					22.8101	20560.7
750	149.799	2.124	2.017					22.738	20534.4
751	149.999	2.229	2.227					22.7537	20761.9
752	150.198	2.249	2.267					22.8006	20790.7
753	150.398	2.253	2.185					22.6875	20514.3
754	150.598	2.185	2.234					22.7908	20676.2
755	150.798	2.296	2.56					22.6752	20307.4
756	150.998	2.202	2.425					22.6332	20080.8
757	151.198	2.371	2.115					22.7064	20513.3
758	151.398	2.138	2.548					22.7054	20354.7
759	151.598	2.2	2.149					22.7155	20408.8
760	151.798	2.192	2.231					22.7647	20304.5
761	151.998	2.188	2.1					22.7963	20559.4
762	152.198	2.01	2.102					22.8036	20484.3
763	152.398	2.259	2.223					22.7155	20512
764	152.598	2.122	1.986					22.7123	20288.4
765	152.798	2.062	2.353					22.6999	20028.8
766	152.998	2.031	2.347					22.6778	20149.1
767	153.198	2.156	2.372					22.7543	20239.6
768	153.398	2.192	2.058					22.8125	20531.7
769	153.598	2.155	2.245					22.6847	20568.1
770	153.798	2.14	2.186					22.6397	20323.2
771	153.998	2.117	2.131					22.6544	20468.9
772	154.198	2.128	2.183					22.6557	20432.1
773	154.398	2.203	2.169					22.741	20195.8
774	154.598	2.226	2.131					22.6611	20237.7
775	154.798	2.205	1.621					22.6563	20274.9
776	154.998	2.253	2.147					22.777	20222.4
777	155.198	2.405	1.71					22.7052	20255
778	155.398	2.412	1.746					22.6988	20304.9
779	155.598	2.25	2.306					22.6674	20450.4
780	155.798	2.215	2.415					22.6949	20349.7
781	155.998	2.145	2.398					22.6583	20095.9
782	156.198	2.146	2.434					22.7119	20456.8
783	156.398	2.277	2.235					22.7311	20566.7
784	156.598	2.321	1.993					22.6724	20181.2
785	156.798	2.246	1.846					22.6585	20295.1
786	156.998	2.231	2.12					22.6398	20364.8
787	157.198	2.233	2.213					22.7508	20482.6
788	157.398	2.15	2.192					22.6649	20199.3
789	157.598	2.203	2.053					22.7312	20245.5
790	157.798	2.134	2.341					22.6175	20217.8
791	157.998	2.304	2.019					22.7779	20297.7
792	158.198	2.233	1.928					22.7217	20242.6
793	158.398	2.169	2.251					22.6882	20335.1
794	158.598	2.227	2.466					22.6525	20178.1
795	158.798	2.258	2.372					22.7085	20386.7
796	158.998	2.345	2.043					22.6697	20368.8
797	159.198	2.315	1.874					22.6918	20238.5
798	159.398	2.225	2.382					22.6765	20323.6
799	159.598	2.289	2.133					22.699	20239.6
800	159.798	2.375	2.148					22.6664	20419.1
801	159.998	2.251	2.074					22.6601	19974.5
802	160.198	2.403	1.988					22.7232	20446.2
803	160.398	2.452	2.024					22.7067	20357.6
804	160.598	2.4	2.002					22.8167	20222.3
805	160.798	2.213	2.107					22.7133	20564.3
806	160.998	2.399	2.036					22.7125	20327.8
807	161.198	2.304	2.128					22.6318	20019.4
808	161.398	2.254	2.209					22.6599	20406.8
809	161.598	2.24	2.101					22.724	20436.4
810	161.798	2.223	2.105					22.7379	20450.7
811	161.998	2.206	2.419					22.6693	20721.7
812	162.198	2.3	1.996					22.6894	20766.1
813	162.398	2.304	2.307					22.7209	20663.5
814	162.598	2.213	2.349					22.6933	20659.3
815	162.798	2.095	2.208					22.6754	20577.7
816	162.998	2.285	2.48					22.689	20870.9
817	163.198	2.166	2.246					22.6985	20426.4
818	163.398	1.963	2.475					22.7336	20562.8
819	163.598	2.056	1.902					22.7872	20848.4
820	163.798	2.233	2.499					22.6756	20520.7
821	163.998	2.216	2.219					22.7172	20445.4
822	164.198	2.275	2.57					22.7236	20684.6
823	164.398	2.233	2.144					22.7264	20747.7
824	164.598	2.071	1.93					22.7498	20929.7
825	164.798	2.212	2.138					22.5998	20636.1
826	164.998	2.091	2.4					22.6712	20418.4
827	165.198	2.182	2.26					22.7748	20612.3
828	165.398	2.188	1.95					22.6527	20612.1
829	165.598	2.051	2.257					22.7247	20356.7
830	165.798	2.13	2.048					22.6911	20377.8
831	165.998	2.249	2.129					22.7194	20090.2
832	166.198	2.223	2.262					22.6982	20203.4
833	166.398	2.243	2.201					22.6214	20187.6
834	166.598	2.18	2.38					22.6283	20517.3
835	166.798	2.212	2.265					22.5927	20316.1
836	166.998	2.077	2.125					22.6249	20289.8
837	167.198	2.207	2.198					22.7073	20880.4
838	167.398	2.176	2.131					22.6365	20717.5
839	167.598	2.191	2.158					22.6602	20572.4
840	167.798	2.13	2.397					22.6702	20534.8
841	167.998	2.144	2.073					22.6602	20391.6
842	168.198	2.107	2.316					22.6705	20513.5
843	168.398	2.17	2.182					22.69	20460.4
844	168.598	1.968	2.645					22.6199	20397
845	168.798	2.159	2.26					22.6329	20404.5
846	168.998	2.159	2.285					22.6337	20663
847	169.198	2.175	2.588					22.7321	20340.1
848	169.398	2.039	2.257					22.645	20445.6
849	169.598	2.236	2.17					22.7034	20667.8
850	169.798	2.256	2.183					22.6919	20635.2
851	169.998	2.172	2.618					22.6322	20171.5
852	170.198	2.225	2.325					22.5834	20659.2
853	170.398	2.085	2.43					22.6574	20677.7
854	170.598	2.218	2.296					22.6502	20495.7
855	170.798	2.117	2.412					22.6322	20625.6
856	170.998	2.188	2.342					22.6216	20580.4
857	171.198	2.155	2.545					22.6333	20487
858	171.398	2.205	2.554					22.7338	20640.3
859	171.598	2.122	2.114					22.6309	20547.8
860	171.798	2.079	2.236					22.7152	20621.3
861	171.998	2.207	2.16					22.6688	20656.1
862	172.198	2.205	2.269					22.5604	20658.9
863	172.398	2.143	2.185					22.6081	20631.4
864	172.598	2.247	2.177					22.605	20811.4
865	172.798	2.125	2.13					22.6203	20480.7
866	172.998	2.141	2.046					22.6767	20663.6
867	173.198	2.18	2.137					22.6712	20918.6
868	173.398	2.202	2.17					22.6272	20493.3
869	173.598	2.204	2.427					22.5959	20559.3
870	173.798	2.191	2.167					22.5866	20366
871	173.998	2.177	1.969					22.6329	20354.7
872	174.198	2.228	1.775					22.5776	20262.5
873	174.398	2.307	1.994					22.5753	20375.6
874	174.598	2.26	2.381					22.5768	20250.5
875	174.798	2.165	2.194					22.5516	20196.8
876	174.998	2.275	2.127					22.6537	20616.3
877	175.198	2.263	2.161					22.575	20312.9
878	175.398	2.274	2.236					22.5451	20353.8
879	175.598	2.194	2.375					22.7339	20625.6
880	175.798	2.198	2.235					22.6724	20509.1
881	175.998	2.36	2.095					22.6293	20704.9
882	176.198	2.394	1.933					22.6628	20668.5
883	176.398	2.23	1.916					22.5806	20624.1
884	176.598	2.214	1.61					22.5693	20413.4
885	176.798	2.277	2.01					22.6089	20533.3
886	176.998	2.359	1.792					22.6697	20328.4
887	177.198	2.115	1.841					22.6992	20533.7
888	177.398	2.193	1.905					22.6913	20671.2
889	177.598	2.256	2.003					22.6571	20857.3
890	177.798	2.324	2.108					22.6727	20805.6
891	177.998	2.305	2.025					22.6795	20483.3
892	178.198	2.34	2.133					22.6635	20643.7
893	178.398	2.237	1.899					22.7201	20651.2
894	178.598	2.216	2.012					22.7268	20628.3
895	178.798	2.126	1.825					22.7121	20968.5
896	178.998	2.336	1.969					22.6601	20868.6
897	179.198	2.258	1.945					22.6939	20914
898	179.398	2.12	1.847					22.679	20881.5
899	179.598	2.16	2.072					22.646	20340.7
900	179.798	2.333	1.783					22.5257	20190.2
901	179.998	2.3	1.779					22.5871	20340.2
902	180.198	2.304	1.816					22.6121	20461
903	180.398	2.267	1.744					22.555	20398.1
904	180.598	2.356	1.696					22.5957	20535
905	180.798	2.288	2.035					22.5844	20709.4
906	180.998	2.44	1.892					22.5316	20421.6
907	181.198	2.417	1.666					22.484	20548.2
908	181.398	2.509	1.658					22.5912	20440.8
909	181.598	2.458	1.928					22.4926	20283.9
910	181.798	2.343	1.608					22.5028	20194.4
911	181.998	2.579	1.763					22.5458	20492.5
912	182.198	2.562	1.682					22.5426	20463.7
913	182.398	2.53	1.985					22.5356	20496.9
914	182.598	2.447	1.868					22.5639	20574.7
915	182.798	2.572	2.121					22.6171	20682.1
916	182.998	2.468	1.998					22.604	20390.4
917	183.198	2.542	2.327					22.6041	20326.3
918	183.398	2.327	1.874					22.5876	20358.5
919	183.598	2.428	2.086					22.5477	20587
920	183.798	2.502	1.775					22.5457	20200
921	183.998	2.314	1.622					22.6185	20632.6
922	184.198	2.502	1.834					22.5248	20376.9
923	184.398	2.528	2.032					22.5649	20322.4
924	184.598	2.528	1.999					22.567	20331
925	184.798	2.369	1.911					22.5259	20186.5
926	184.998	2.491	1.908					22.5432	20509.1
927	185.198	2.218	1.625					22.5598	20434.6
928	185.398	2.401	2.057					22.6071	20365.4
929	185.598	2.329	2.186					22.6822	20536.4
930	185.798	2.42	2.049					22.6655	20377.3
931	185.998	2.305	2.213					22.6607	20498.7
932	186.198	2.491	2.179					22.61	20373.5
933	186.398	2.479	2.204					22.641	20591
934	186.598	2.458	2.363					22.5296	20303.9
935	186.798	2.327	2.088					22.5392	20532.9
936	186.998	2.444	1.916					22.5544	20814.8
937	187.198	2.537	2.176					22.5965	20561.7
938	187.398	2.452	2.308					22.5533	20466.4
939	187.598	2.46	2.569					22.5779	20272.7
940	187.798	2.446	2.273					22.5301	20512.5
941	187.998	2.403	2.292					22.579	20633.4
942	188.198	2.415	2.744					22.5743	20369.7
943	188.398	2.43	2.429					22.6607	20677.9
944	188.598	2.4	2.315					22.6799	20827.5
945	188.798	2.547	2.58					22.5262	20280.9
946	188.998	2.374	1.81					22.6269	20419.8
947	189.198	2.536	2.237					22.6271	20331.6
948	189.398	2.543	2.285					22.584	20297.8
949	189.598	2.353	2.156					22.6321	20687.5
950	189.798	2.457	2.238					22.7087	20857.2
951	189.998	2.605	2.291					22.5247	20593.5
952	190.198	2.518	2.401					22.5715	20915.2
953	190.398	2.35	2.467					22.6582	21004.7
954	190.598	2.353	2.309					22.5727	20566.3
955	190.798	2.43	2.225					22.6415	20320.3
956	190.998	2.467	2.278					22.6143	20233.1
957	191.198	2.33	1.789					22.654	20760.8
958	191.398	2.317	1.971					22.6114	20492.5
959	191.598	2.328	2.017					22.5981	20395.9
960	191.798	2.411	2.217					22.5803	20441.6
961	191.998	2.379	2.353					22.6623	20716.2
962	192.198	2.404	2.182					22.5872	20703.7
963	192.398	2.497	2.157					22.626	20331
964	192.598	2.398	1.929					22.6274	20800.4
965	192.798	2.431	2.156					22.5305	20491.1
966	192.998	2.712	2.165					22.6355	20615.9
967	193.198	2.375	2.111					22.5586	20642.9
968	193.398	2.618	1.905					22.5672	20650.8
969	193.598	2.386	2.18					22.6474	20875.4
970	193.798	2.33	2.292					22.6241	20884.2
971	193.998	2.407	2.121					22.6087	20743.1
972	194.198	2.528	1.908					22.5853	20843.4
973	194.398	2.461	2.003					22.6641	21051.9
974	194.598	2.598	2.342					22.6225	20893.2
975	194.798	2.451	1.954					22.6404	20961
976	194.998	2.482	1.902					22.6013	20691.6
977	195.198	2.54	2.032					22.6088	20557.7
978	195.398	2.512	1.912					22.6671	21036.9
979	195.598	2.355	2.296					22.5809	20789
980	195.798	2.215	2.404					22.7183	20752.2
981	195.998	2.285	2.093					22.6933	20730.6
982	196.198	2.325	1.863					22.6786	20577.8
983	196.398	2.314	2.06					22.7171	20352.8
984	196.598	2.393	2.314					22.7299	20779.1
985	196.798	2.218	2.418					22.6954	20783.9
986	196.998	2.27	2.027					22.651	20561.3
987	197.198	2.291	2.51					22.758	20937.6
988	197.398	2.23	2.13					22.7301	21044.2
989	197.598	2.176	2.37					22.6533	20426.8
990	197.798	2.181	2.057					22.6773	20782.7
991	197.998	2.22	2.28					22.7706	21301.6
992	198.198	2.149	2.285					22.814	21348
993	198.398	2.455	2.403					22.7219	20990
994	198.598	2.547	2.271					22.5657	20786.1
995	198.798	2.394	2.262					22.6956	20757.9
996	198.998	2.425	2.387					22.6701	20890.4
997	199.198	2.553	2.512					22.6512	20619.4
998	199.398	2.429	2.322					22.6798	20724.4
999	199.598	2.406	2.287					22.6879	20882.2
1000	199.798	2.507	2.138					22.5996	20755
1001	199.998	2.511	2.013					22.6084	20686.2
	200	2.597	2.076					22.7548	20932.5
